# Supplementary material for: Carboplatin and Etoposide for the Treatment of Metastatic Prostate Cancer with or without Neuroendocrine Features: A French Single-Center Experience
Source: Cancers (Basel). 2024 Jan 9;16(2):280. doi: 10.3390/cancers16020280 (PMC10813788; doi:10.3390/cancers16020280)
Supplement: Supplementary file 1 [file cancers-16-00280-s001.zip]

Archive with 3 entries (3 files):
- Supplemental_Figure_1.pdf
- Supplemental_Table_S1.pdf
- Supplemental_Table_S2.pdf
